# Supplementary material for: Effects of food nutrition labels on the health awareness of school-age children
Source: BMC Public Health. 2022 Jun 24;22:1249. doi: 10.1186/s12889-022-13613-y (PMC9230083; doi:10.1186/s12889-022-13613-y)
Supplement: Supplementary file 2 — Additional file 2. [file 12889_2022_13613_MOESM2_ESM.xlsx]

## Sheet: 工作表1
no	gender	age	height_cm	weight_kg	consumption frequency	A-lable1	B-lable2	C-lable3	D-lable4	E-lable1	F-lable2	G-lable3	H-lable4	Visibility3	Visibility1	Visibility2	Visibility4
1	1	11	150	43	3	4	3	3	5	4	5	5	4	2	2	2	2
2	2	11	140	30	3	3	5	4	2	3	2	3	4	5	3	4	3
3	2	11	146	42.1	3	3	2	2	5	1	7	2	4	5	5	4	5
4	1	11	142	37.7	2	1	1	1	7	1	7	7	1	4	3	4	4
5	1	11	138	28	2	3	2	4	4	5	3	3	4	6	7	5	7
6	2	11	157.6	44.3	3	3	3	5	4	4	5	2	4	5	6	7	6
7	1	11	168	53	1	3	2	1	1	4	1	3	2	3	3	1	1
8	1	12	153	65	1	4	4	3	4	4	2	3	2	7	7	5	5
9	2	11	147	33	3	4	4	3	4	4	4	4	4	4	4	4	4
10	2	11	165	55	3	4	3	3	4	4	4	4	4	1	1	2	3
11	1	12	157	55	1	2	3	2	1	4	4	2	4	4	4	4	4
12	2	11	151	59	1	3	4	2	4	4	3	3	4	6	4	5	4
13	2	11	141	38	2	3	1	4	4	3	3	3	4	4	4	4	3
14	2	11	156.6	43.1	1	4	4	5	3	4	3	3	4	5	4	1	4
15	1	11	135	34	2	4	3	5	3	2	4	4	3	3	3	3	3
16	1	11	155	53	1	4	5	3	4	2	5	1	5	4	4	3	1
17	2	11	152	39	2	3	5	4	2	3	2	3	4	3	3	4	3
18	1	12	159	60	2	4	4	1	4	4	3	4	4	4	4	4	4
19	2	12	154	54	1	4	4	5	4	5	5	4	5	1	1	1	1
20	2	11	152.8	36.8	2	3	4	4	4	5	3	5	4	7	7	7	7
21	2	11	155	37	3	4	5	4	3	3	4	4	3	4	3	5	3
22	1	11	146.8	56.4	2	3	4	5	2	3	2	1	4	4	6	4	6
23	2	12	146	39	3	4	5	3	5	3	4	4	6	6	6	6	4
24	1	12	158	49	3	4	4	3	4	5	3	3	3	7	7	7	7
25	1	12	150	40	2	3	3	4	4	3	3	3	4	5	3	5	4
26	1	12	165	50	2	3	3	3	4	2	5	4	5	4	4	4	4
27	2	12	151	39.8	3	3	2	3	3	3	3	3	3	5	5	4	4
28	2	12	142	30.2	1	4	2	3	4	4	4	5	4	3	6	2	4
29	2	12	161	53	2	4	5	4	4	4	3	3	3	4	4	4	4
30	2	12	152	48	3	3	5	5	3	4	4	5	4	7	1	7	1
