# Supplementary material for: Effects of food nutrition labels on the health awareness of school-age children
Source: BMC Public Health. 2022 Jun 24;22:1249. doi: 10.1186/s12889-022-13613-y (PMC9230083; doi:10.1186/s12889-022-13613-y)
Supplement: Supplementary file 3 — Additional file 3. [file 12889_2022_13613_MOESM3_ESM.xlsx]

## Sheet: 工作表1
no	gender	age	height_cm	weight_kg	consumption frequency	A-lable1	B-lable2	C-lable3	D-lable4	E-lable1	F-lable2	G-lable3	H-lable4	Visibility3	Visibility1	Visibility2	Visibility4
1	2	12	157	49	2	2	3	1	1	3	2	2	2	2	1	3	2
2	1	11	147	35	1	1	1	1	1	1	1	1	1	4	5	4	3
3	1	12	162	66	2	1	3	1	2	2	2	2	2	7	4	7	3
4	1	11	138	29	1	2	4	2	4	4	4	1	4	1	1	5	1
5	2	12	154	39	1	2	2	2	1	2	2	3	4	4	5	5	2
6	1	11	145	34	1	3	7	1	1	2	1	2	1	6	4	6	5
7	1	12	162	80	1	3	3	4	2	3	2	2	2	6	6	6	1
8	2	11	168	59	2	2	2	2	2	2	2	2	2	5	5	6	6
9	1	11	152	48	1	2	1	1	3	3	4	1	1	7	7	7	7
10	1	12	143	68	2	1	1	1	4	4	1	2	1	5	4	7	2
11	1	11	159	50	2	3	2	5	7	5	1	6	7	7	7	7	7
12	2	11	153.3	40	2	3	3	4	5	2	1	1	4	4	3	5	1
13	2	11	138	32	2	3	3	2	3	3	4	3	4	3	4	5	5
14	1	11	144.4	30.4	3	4	5	4	6	7	7	4	7	7	7	7	4
15	2	11	155.5	36	2	3	3	4	2	2	3	2	3	5	4	5	2
16	1	11	143	46	3	3	4	3	3	3	4	3	4	5	4	4	4
17	1	11	149	29.6	3	4	4	1	5	5	4	3	4	7	5	6	3
18	2	12	143	30	3	2	3	2	2	1	4	2	4	4	4	4	1
19	2	12	132	51	2	4	4	4	3	4	4	4	5	5	5	5	5
20	2	11	154.5	47	2	3	4	5	3	2	2	2	3	5	3	6	2
21	2	11	155	37	3	3	1	3	4	1	1	3	3	3	4	7	1
22	2	11	152	40	2	4	3	2	4	3	3	4	3	5	4	5	4
23	1	11	145	35.4	2	1	4	4	4	4	3	1	3	5	5	4	7
24	1	11	153	42	2	3	2	4	4	4	5	2	4	4	4	4	4
25	2	11	153	39	1	4	3	2	1	7	5	3	5	7	5	4	1
26	1	11	148	41	3	3	4	4	3	3	4	4	3	5	5	5	5
27	1	12	162	60	1	2	4	2	1	2	1	2	2	3	4	5	4
28	1	11	146	30	1	4	5	3	4	4	5	4	6	5	5	5	1
29	1	11	150	40	3	3	3	3	4	4	3	3	3	4	3	3	3
30	1	11	150	38	1	4	4	3	4	3	5	4	5	5	5	5	3
31	1	11	153	44	2	4	4	3	5	4	5	4	4	5	4	5	7
32	1	12	150	41	1	3	4	4	2	3	4	3	4	5	3	5	4
33	2	11	140	30	1	2	3	3	3	3	2	3	4	7	4	5	1
34	2	12	147	32.6	3	4	4	4	4	4	4	4	4	5	5	3	3
35	1	12	142	35	2	3	4	3	3	2	5	2	3	4	2	3	5
36	2	11	165	36.5	2	3	4	4	3	3	3	3	3	4	4	4	4
37	1	12	155	59	3	4	4	3	4	5	7	3	4	4	4	4	4
38	1	11	145	55	2	2	2	1	2	2	2	2	3	4	4	3	4
39	1	12	163	62	1	3	4	3	3	2	4	1	3	3	4	3	4
40	1	11	152	57	2	4	3	4	3	4	3	4	3	4	4	4	1
41	1	12	148	33	1	1	1	2	3	1	4	2	4	4	4	4	4
42	2	11	147	35	2	4	4	7	3	3	4	4	4	4	4	4	1
43	2	11	145	34	2	4	4	4	4	4	4	4	4	5	4	6	2
44	2	11	161	66	3	4	5	5	5	6	5	5	5	5	5	4	2
45	2	12	148	45	2	4	3	5	4	4	3	4	4	4	5	5	4
46	2	12	148	28	3	4	5	3	3	2	1	4	2	6	6	6	6
47	2	11	145	35	1	4	4	4	4	4	4	4	4	5	5	4	4
48	2	11	152	50	1	3	3	4	4	4	4	2	3	7	5	6	5
