# Supplementary material for: Effects of food nutrition labels on the health awareness of school-age children
Source: BMC Public Health. 2022 Jun 24;22:1249. doi: 10.1186/s12889-022-13613-y (PMC9230083; doi:10.1186/s12889-022-13613-y)
Supplement: Supplementary file 4 — Additional file 4. [file 12889_2022_13613_MOESM4_ESM.xlsx]

## Sheet: 工作表1
no	gender	age	height_cm	weight_kg	consumption frequency	A-lable2	B-lable3	C-lable4	D-lable1	E-lable2	F-lable3	G-lable4	H-lable1	Visibility1	Visibility2	Visibility4	Visibility3
1	1	12	150.2	54.3	1	3	2	4	2	2	2	2	2	4	5	4	5
2	1	11	146	34.5	3	4	4	3	4	4	3	4	4	3	3	1	4
3	1	11	156	35	3	7	7	7	7	7	7	7	7	4	4	4	4
4	1	12	142	31.4	2	5	5	4	5	3	5	3	4	7	5	7	7
5	1	11	132	16	2	3	4	5	4	4	5	4	4	3	5	5	5
6	1	12	151	47	1	3	3	4	3	3	4	3	4	5	5	4	4
7	1	11	145	30	2	1	1	1	1	1	1	1	1	4	5	1	7
8	1	12	153	40	1	2	3	3	3	4	4	1	3	4	4	5	4
9	1	11	135	33.5	3	1	1	1	1	1	1	1	1	7	7	7	7
10	1	11	142	20.3	2	4	4	5	4	3	4	4	4	4	5	4	4
11	2	12	150	38.3	3	4	5	2	6	3	3	3	4	5	5	2	7
12	2	11	155	43	1	3	3	2	3	3	3	3	3	5	5	4	4
13	2	12	148.6	35	1	2	1	1	2	3	4	2	3	5	5	4	5
14	2	11	151	42.3	1	2	3	3	3	3	3	3	3	7	5	4	6
15	2	12	154	46	1	4	4	3	3	2	4	3	3	4	5	2	5
16	2	12	154	41	1	3	2	1	3	3	3	3	3	3	3	3	3
17	2	12	160.2	59.8	2	3	5	4	6	2	5	3	6	5	5	3	5
18	2	11	156	45	3	4	4	5	3	3	4	4	3	5	5	5	5
19	2	12	157	58.5	1	1	4	3	1	4	3	3	3	4	5	4	5
20	2	12	150	38	3	4	4	3	4	4	4	4	4	6	7	7	7
21	2	12	154	37.1	3	3	2	2	3	4	4	3	3	1	1	2	2
22	1	11	135	35	3	4	5	3	3	4	3	3	4	3	3	1	4
23	2	12	156	45	1	3	4	3	2	4	4	2	2	4	4	2	6
24	2	12	150	49	2	4	4	4	4	4	4	4	4	4	4	4	4
25	2	12	150	36	2	2	3	2	3	4	4	2	3	5	4	3	6
26	2	12	155.6	45	3	3	3	1	3	4	4	3	1	5	5	5	5
27	1	12	140	40	1	3	4	1	4	4	1	3	7	7	7	1	7
28	1	12	159	40	2	4	4	5	3	3	4	3	3	4	4	3	4
29	1	12	137	28.6	2	7	4	3	4	6	4	4	4	7	4	7	7
30	2	12	150	45	3	3	4	3	3	3	3	3	3	4	4	1	5
