# Supplementary material for: Effects of food nutrition labels on the health awareness of school-age children
Source: BMC Public Health. 2022 Jun 24;22:1249. doi: 10.1186/s12889-022-13613-y (PMC9230083; doi:10.1186/s12889-022-13613-y)
Supplement: Supplementary file 5 — Additional file 5. [file 12889_2022_13613_MOESM5_ESM.xlsx]

## Sheet: 工作表1
no	gender	age	height_cm	weight_kg	consumption frequency	A-lable2	B-lable3	C-lable4	D-lable1	E-lable2	F-lable3	G-lable4	H-lable1	Visibility1	Visibility2	Visibility4	Visibility3
1	1	12	150	71.4	3	4	4	4	5	4	4	4	4	4	4	4	4
2	1	11	144	32	1	3	2	2	2	2	2	2	1	1	1	1	1
3	1	12	146	40	3	7	7	7	7	7	7	7	7	7	7	7	7
4	1	12	167	56	3	1	2	3	4	4	1	2	4	1	6	4	5
5	1	11	145	55	1	4	2	2	4	4	3	4	4	5	5	1	4
6	1	12	144	41	2	3	2	1	4	3	4	4	4	4	4	4	4
7	1	11	165	59	1	1	1	1	4	4	4	4	3	4	4	4	4
8	1	12	153	38	2	3	3	3	3	3	3	3	3	4	4	4	4
9	2	12	158	38	1	1	1	1	1	1	1	1	1	7	7	7	7
10	2	12	152	37	3	2	1	1	3	2	4	3	4	4	5	3	6
11	1	12	147	41	2	4	4	4	4	4	4	4	4	4	4	3	4
12	1	12	154	58	2	4	1	1	4	3	4	4	2	6	4	4	5
13	1	11	156	39	2	4	5	3	3	5	4	3	4	4	5	4	4
14	2	12	157	40	2	4	3	4	2	3	4	3	2	5	5	2	6
15	2	11	152	35	1	1	1	1	1	3	2	1	2	4	4	1	4
16	2	11	135	36	2	3	3	3	3	3	3	3	3	5	5	5	5
17	1	12	168	67	2	3	5	4	2	3	5	4	3	4	4	4	4
18	2	11	153	43	2	3	4	4	4	3	4	4	4	5	4	3	1
19	2	11	142	31	2	3	4	3	4	5	3	3	4	4	6	3	7
20	2	12	154	38	1	4	3	4	2	4	4	4	3	4	5	3	4
21	1	11	146	48	2	4	4	3	7	6	7	5	4	4	4	4	4
22	2	12	153	42	2	3	4	4	2	3	4	3	2	4	4	3	4
23	2	12	156	80	3	3	4	3	2	2	4	3	3	5	5	4	4
24	2	11	150	43	2	4	4	4	3	4	4	3	4	4	4	4	4
25	2	12	157	42	2	3	4	4	2	3	4	3	4	4	4	4	4
26	1	12	148	41	2	4	4	4	3	4	3	4	4	5	5	3	6
27	1	12	166	58	3	4	4	1	4	4	4	3	1	1	1	1	1
28	1	12	155	52	1	4	4	4	4	4	4	4	4	4	4	4	4
29	1	12	163	72	2	2	4	6	1	4	7	7	7	4	4	4	4
30	2	12	150	4	2	3	4	1	4	4	1	4	4	4	4	4	4
31	2	11	154	45	1	3	3	2	1	1	3	2	2	4	4	4	4
32	1	12	150	40	3	4	4	4	4	5	5	4	4	4	4	4	4
33	2	12	161	69	2	1	1	1	1	1	1	3	1	7	7	7	7
34	1	12	160	60	1	4	4	1	1	1	1	1	1	4	4	4	4
35	2	12	152	39	2	3	1	1	3	3	4	4	4	1	2	4	4
36	1	12	148	41	1	2	4	4	4	4	4	4	4	4	3	3	4
37	2	11	166	52	2	3	3	1	3	3	3	3	3	4	3	4	4
38	2	11	155	4	1	1	1	2	1	1	1	1	1	1	1	2	7
39	1	12	151	51	3	4	5	5	4	5	4	4	4	4	4	4	4
40	1	12	153	41	2	4	4	4	4	4	4	4	4	4	4	4	4
41	2	12	155	40	2	2	3	3	3	2	4	3	3	3	4	1	3
42	1	12	151	40	1	4	2	3	7	5	4	4	4	4	4	4	4
43	1	11	150	49	1	3	4	4	4	2	3	4	4	4	4	4	4
44	2	11	153	38	2	1	3	4	1	1	1	4	1	1	1	4	4
45	2	11	152	40	1	4	4	4	4	4	4	4	4	4	4	4	4
46	1	12	144	40	2	2	6	5	7	7	7	7	7	4	4	4	4
47	2	12	157	48	2	4	4	4	4	2	4	4	4	7	7	7	7
48	2	11	148	60	1	4	4	3	4	5	7	4	5	5	5	3	4
49	1	12	165	70	2	4	4	1	4	4	4	4	4	7	6	1	7
50	2	11	155	4	1	1	1	1	1	1	1	1	1	7	7	6	7
51	2	11	155	45	2	3	6	4	3	3	4	5	5	1	4	1	5
52	2	11	153	38	2	1	1	4	1	1	1	4	1	1	5	4	1
53	2	11	139	59	3	4	5	7	7	7	4	4	4	4	4	4	4
54	2	11	153	48	2	4	4	4	5	4	4	5	4	4	4	3	7
