# Supplementary material for: Effects of food nutrition labels on the health awareness of school-age children
Source: BMC Public Health. 2022 Jun 24;22:1249. doi: 10.1186/s12889-022-13613-y (PMC9230083; doi:10.1186/s12889-022-13613-y)
Supplement: Supplementary file 6 — Additional file 6. [file 12889_2022_13613_MOESM6_ESM.xlsx]

## Sheet: 工作表1
no	gender	age	height_cm	weight_kg	consumption frequency	A-lable3	B-lable4	C-lable1	D-lable2	E-lable3	F-lable4	G-lable1	H-lable2	Visibility2	Visibility4	Visibility3	Visibility1
1	1	11	141	58.2	3	3	4	4	4	4	2	4	4	5	3	4	3
2	2	12	150	37	2	3	4	4	3	4	4	4	4	5	5	5	5
3	2	12	152	46	1	5	7	3	6	3	3	4	5	6	6	6	6
4	1	12	175	68	3	4	2	3	1	2	3	4	4	6	3	6	3
5	2	12	130	25	2	1	4	4	3	3	5	2	4	5	3	4	5
6	2	11	149	42	2	4	3	4	3	3	4	3	3	3	1	5	2
7	2	12	155	40	2	4	4	3	5	4	4	3	4	6	6	6	6
8	2	11	155	40	2	1	1	4	4	5	3	2	4	5	4	5	4
9	2	11	145	38	3	3	3	2	4	4	1	3	2	4	3	4	3
10	1	11	143	34	3	4	5	4	4	5	3	5	4	7	5	4	5
11	1	11	158	55	3	3	2	1	4	4	2	3	3	6	4	7	6
12	2	11	156	50.2	2	4	5	3	4	3	3	3	4	5	3	4	3
13	1	11	156	70	1	4	5	3	4	4	3	3	5	5	3	4	3
14	2	11	143	31.4	2	4	5	4	4	4	3	2	2	7	7	4	3
15	2	11	155	37.2	3	2	6	4	4	3	5	3	4	7	1	6	4
16	1	11	145	40	1	3	4	3	2	3	4	4	4	5	5	5	5
17	2	12	151	49.1	2	4	4	4	3	2	3	2	4	4	2	5	5
18	1	11	148	41	2	3	4	5	2	3	4	3	5	3	2	5	3
19	1	11	143	35	1	4	4	2	4	4	4	4	4	5	4	5	4
20	2	12	156.6	65	1	2	4	3	5	4	5	2	1	5	4	5	6
21	2	11	146.6	37	3	3	4	3	2	3	4	1	2	7	7	7	6
22	2	12	160	50	3	4	4	4	4	4	4	4	4	4	4	4	4
23	2	11	155	59	2	5	4	4	4	4	4	3	4	5	5	5	5
24	2	12	150	52	3	4	4	4	5	4	5	4	5	5	5	5	5
25	2	11	145	32	1	3	3	3	4	4	4	3	4	3	3	4	3
26	1	11	140	29	3	4	4	2	4	4	3	4	4	5	4	6	5
27	2	12	158	50	1	3	4	4	3	4	4	4	4	7	6	7	7
28	2	11	153	55	3	4	3	3	3	3	5	3	3	5	4	5	3
29	2	11	157	43	2	4	4	3	5	3	5	4	4	5	5	4	4
30	1	12	161	46.4	3	3	4	4	5	3	7	4	5	6	3	6	4
