# Supplementary material for: Effects of food nutrition labels on the health awareness of school-age children
Source: BMC Public Health. 2022 Jun 24;22:1249. doi: 10.1186/s12889-022-13613-y (PMC9230083; doi:10.1186/s12889-022-13613-y)
Supplement: Supplementary file 7 — Additional file 7. [file 12889_2022_13613_MOESM7_ESM.xlsx]

## Sheet: 工作表1
no	gender	age	height_cm	weight_kg	consumption frequency	A-lable3	B-lable4	C-lable1	D-lable2	E-lable3	F-lable4	G-lable1	H-lable2	Visibility2	Visibility4	Visibility3	Visibility1
1	2	12	170	59	2	4	4	3	4	4	5	4	4	5	3	4	5
2	2	12	158	49	1	2	3	2	1	2	4	3	2	5	5	5	5
3	2	12	158	42	2	3	3	4	1	1	3	1	4	1	1	5	5
4	2	12	169	52	2	3	3	4	2	2	2	3	1	5	3	5	5
5	2	12	155	40	3	3	4	4	3	2	3	3	4	7	6	7	7
6	2	12	158	49	1	3	4	3	2	3	2	2	2	5	5	5	5
7	2	12	165	56	2	2	3	1	3	4	4	1	1	3	2	3	3
8	2	12	163	48	2	3	3	3	2	2	4	2	4	4	3	5	5
9	2	12	170	48	2	2	2	3	2	2	2	2	1	5	3	5	4
10	2	12	153.8	40	2	3	1	1	4	2	3	4	1	4	3	4	5
11	2	12	151	41	2	3	4	2	4	2	4	4	3	5	3	5	5
12	2	11	144	38	2	4	4	4	4	4	4	4	4	3	3	3	3
13	1	12	159	60	1	2	3	3	3	2	2	2	2	1	2	2	2
14	1	12	173	62	1	3	3	3	3	2	4	4	4	3	5	6	6
15	1	11	155	34	3	2	2	2	2	2	2	2	2	2	2	2	1
16	1	11	140	40	2	2	2	2	2	2	2	1	2	2	3	2	2
17	1	11	145	33	2	4	4	3	1	2	4	3	2	5	2	5	5
18	2	11	144	34	2	3	3	1	2	2	1	1	1	4	4	1	1
19	1	12	153	51	1	1	1	1	2	1	1	1	2	1	1	1	1
20	2	12	145	41	1	4	4	3	3	4	4	3	3	5	3	6	6
21	1	11	144	45	2	1	1	1	1	1	1	1	1	1	1	6	3
22	1	11	142	43	1	3	3	3	3	3	3	3	3	3	4	3	3
23	1	11	148	30	3	1	1	1	2	1	1	1	1	4	4	1	1
24	2	12	156	62	2	1	1	2	1	1	1	1	1	4	3	4	2
25	2	11	148	36	1	4	4	1	4	4	4	1	3	6	4	4	4
26	1	12	160	54	1	3	2	2	1	3	1	1	1	2	3	1	1
27	1	11	156	58	3	1	1	1	1	1	1	1	1	4	5	7	6
28	1	12	150	51.2	1	3	3	2	4	4	3	3	3	4	4	4	4
29	2	11	157.4	45	1	1	1	1	1	1	1	1	1	1	1	1	1
30	2	12	149.8	75.8	1	2	2	2	2	2	2	2	4	5	5	5	5
31	2	11	160	38	1	1	1	1	1	1	2	1	2	4	3	4	4
32	2	11	161	78	1	1	1	1	1	1	1	1	1	1	1	1	1
33	1	11	146	32	1	2	3	2	2	2	3	2	2	2	2	2	2
34	2	11	146	31	3	1	2	2	1	1	2	1	2	1	2	2	3
35	2	11	155	39	3	3	5	3	3	3	3	3	4	7	7	7	7
36	1	11	130	28	2	4	3	1	4	4	2	2	4	1	1	1	1
37	2	11	156	38	1	1	3	4	3	4	1	3	4	4	3	3	3
38	1	12	156	48	2	1	4	1	1	1	3	1	1	1	7	5	4
39	2	12	158	49.5	1	1	1	1	1	1	1	1	1	1	4	1	1
40	2	12	151	38.6	2	1	1	1	1	2	1	1	1	1	4	1	1
41	2	11	145	65	1	4	4	4	4	4	4	4	3	4	4	4	4
42	1	12	162	45	1	2	2	2	2	2	2	2	2	4	4	4	4
43	1	11	160	68	1	3	3	1	4	2	4	4	1	3	4	1	2
44	2	12	153	31.6	1	4	4	4	4	4	4	4	4	7	7	7	7
45	1	12	156	52	1	2	2	4	1	4	2	4	4	4	4	4	4
46	2	12	156	50	1	2	3	2	1	2	3	1	3	3	2	2	2
47	1	12	152	40	2	2	2	2	1	2	2	1	1	2	2	5	3
48	2	11	150	55	2	4	4	4	4	3	4	4	4	7	7	7	7
49	2	12	138	36	2	2	2	2	1	1	2	1	1	4	4	4	4
50	1	12	145	49	3	7	4	4	3	3	3	3	4	4	3	5	3
51	1	11	150	30	3	7	7	7	7	7	7	7	7	4	4	4	4
52	1	11	140	39	2	3	3	2	3	1	4	2	4	3	3	3	3
53	1	12	155	50	1	3	1	4	2	1	2	1	2	3	3	1	1
54	2	11	142	32.5	1	1	1	1	1	2	4	1	1	7	7	7	7
55	2	12	160	45	1	1	1	2	1	1	3	1	3	5	4	5	4
56	1	11	159	60	1	3	2	1	4	1	3	3	4	5	5	5	5
57	2	12	150.9	47.8	2	3	2	2	3	1	3	3	3	5	3	5	6
58	2	11	144	31	1	3	3	2	3	3	3	3	3	2	3	4	4
59	1	11	140	36	3	3	3	1	4	3	7	4	4	4	4	4	4
60	2	12	155	45	2	2	3	3	3	3	3	3	3	4	2	4	5
61	1	11	151	42	2	4	5	3	3	3	4	4	4	4	4	4	4
62	2	12	141.1	39	2	3	3	2	2	3	2	3	1	1	1	4	4
63	1	11	155	53	2	3	4	4	3	3	4	3	3	4	4	4	4
64	2	12	158	49	2	3	3	3	3	3	3	3	3	5	5	5	5
65	1	12	143	40	3	3	4	4	3	4	4	3	4	4	4	4	4
66	1	12	112	21	1	6	6	6	6	6	6	6	6	6	6	6	6
67	2	11	152	43	2	4	4	5	6	3	5	4	5	1	2	3	4
68	2	11	164	68	1	3	4	2	2	2	2	3	3	1	2	3	4
