# Supplementary material for: Effects of food nutrition labels on the health awareness of school-age children
Source: BMC Public Health. 2022 Jun 24;22:1249. doi: 10.1186/s12889-022-13613-y (PMC9230083; doi:10.1186/s12889-022-13613-y)
Supplement: Supplementary file 8 — Additional file 8. [file 12889_2022_13613_MOESM8_ESM.xlsx]

## Sheet: 工作表1
no	gender	age	height_cm	weight_kg	consumption frequency	A-lable4	B-lable1	C-lable2	D-lable3	E-lable4	F-lable1	G-lable2	H-lable3	Visibility4	Visibility3	Visibility1	Visibility2
1	2	11	148.1	57.4	2	3	2	2	3	2	2	2	3	3	4	3	3
2	2	11	152.3	65	1	1	1	1	3	4	1	2	1	6	7	5	7
3	2	11	135	32.5	3	5	3	4	4	1	4	3	3	4	5	6	4
4	2	11	150	43	2	4	5	5	3	4	3	2	3	4	4	5	4
5	2	11	157	47.2	2	4	4	3	4	4	2	3	2	6	6	5	6
6	2	12	153	49	3	3	4	2	2	1	3	1	2	6	7	6	5
7	1	12	130	28.6	3	5	4	5	4	5	3	3	3	1	7	7	7
8	2	12	151	35	1	4	3	4	4	2	4	3	4	4	4	4	4
9	2	12	148.7	39.9	2	2	3	3	4	4	5	3	4	7	7	4	6
10	2	11	155	42	2	2	3	1	2	4	2	2	2	5	4	4	3
11	2	12	157	58.3	1	4	3	3	5	5	5	5	5	4	4	4	4
12	1	12	145.9	33	2	4	4	4	4	4	4	3	4	4	4	4	4
13	1	12	149	47.3	1	4	1	4	5	4	4	3	2	4	4	4	3
14	2	12	153	31	1	1	1	3	2	1	4	2	2	7	7	7	7
15	2	12	147	44	2	2	1	2	1	3	3	1	1	7	7	7	7
16	1	11	159	47.5	2	7	1	1	7	5	7	7	4	5	7	4	7
17	1	12	157	60	1	3	1	4	5	2	1	1	3	7	7	7	7
18	1	11	137	28	3	4	5	5	7	7	6	7	7	7	7	7	7
19	1	11	135	34	3	6	7	7	7	7	7	7	7	7	7	7	7
20	1	11	156	57	2	3	2	4	2	3	3	3	2	4	4	3	4
21	1	12	152.5	75	3	4	4	4	4	4	4	4	4	4	4	4	4
22	2	12	147	31.9	2	3	2	1	4	2	2	1	2	3	4	4	4
23	1	12	168	67	2	4	3	3	2	3	2	1	2	3	2	4	3
24	2	11	150	46	3	2	3	4	1	3	3	3	2	7	7	7	7
25	2	12	157	42	1	3	4	3	4	3	4	3	3	4	5	4	5
26	2	12	154	47	1	2	1	3	2	3	4	1	2	3	7	7	7
27	1	12	151	31	2	4	4	2	4	2	3	3	4	4	4	4	4
28	2	12	164	50	1	3	3	1	2	3	4	3	4	3	4	4	5
29	1	12	151	30	3	2	2	2	2	2	3	2	2	5	3	2	2
30	1	12	149	34	3	3	3	3	4	3	4	3	4	3	5	4	5
