# Supplementary material for: Effects of food nutrition labels on the health awareness of school-age children
Source: BMC Public Health. 2022 Jun 24;22:1249. doi: 10.1186/s12889-022-13613-y (PMC9230083; doi:10.1186/s12889-022-13613-y)
Supplement: Supplementary file 9 — Additional file 9. [file 12889_2022_13613_MOESM9_ESM.xlsx]

## Sheet: 工作表1
no	gender	age	height_cm	weight_kg	consumption frequency	A-lable4	B-lable1	C-lable2	D-lable3	E-lable4	F-lable1	G-lable2	H-lable3	Visibility4	Visibility3	Visibility1	Visibility2
1	1	12	180	70	2	5	5	5	5	5	5	5	5	5	5	5	5
2	1	11	143	60	2	1	1	1	1	1	1	1	1	6	6	3	3
3	1	11	150	40	1	3	3	2	2	2	3	2	2	3	4	4	4
4	1	11	149	40	3	4	4	4	5	5	2	4	3	3	1	3	3
5	1	12	145	42	1	4	4	2	4	4	5	1	3	4	4	4	3
6	1	11	141	30	2	3	3	2	3	4	3	3	3	1	1	3	1
7	1	12	143	31	3	2	1	1	1	1	1	1	1	4	3	2	4
8	1	12	124	27	1	3	3	1	2	1	1	2	1	6	7	7	7
9	1	11	160	45	2	4	2	1	7	7	2	4	3	4	4	4	4
10	2	12	160.1	45	1	3	3	3	1	4	2	4	1	4	3	3	3
11	1	11	138	29	1	3	2	1	2	3	2	1	3	5	6	4	4
12	1	12	153	31	1	3	4	3	3	3	3	2	2	5	7	6	4
13	1	12	160	37	2	4	3	3	4	3	3	3	2	3	6	6	6
14	2	11	159	57	2	4	6	4	4	4	4	4	4	3	3	3	3
15	2	11	14	49	2	4	3	4	4	4	4	4	4	3	3	3	3
16	2	12	154	35	2	4	3	4	3	3	4	3	4	6	3	3	2
17	2	12	155	37	2	4	4	4	4	4	4	4	3	4	5	4	5
18	2	12	155	53	1	4	2	4	4	4	4	4	4	4	7	7	5
19	1	11	158	53	3	4	4	3	3	1	4	3	4	4	4	4	4
20	1	11	145	31	3	3	3	2	4	4	4	3	3	7	7	6	7
21	2	11	160	40	2	2	2	1	2	2	3	1	2	4	2	2	1
22	2	11	142.5	29	3	2	3	1	4	4	4	2	4	3	5	4	5
23	2	11	167	54	3	3	4	2	4	4	4	4	4	5	6	6	5
24	2	11	131	35	2	4	3	3	2	2	2	4	3	5	5	5	4
25	2	11	134	34	1	3	3	2	1	3	2	2	3	4	4	4	4
26	2	12	159	48	1	1	3	3	1	4	4	1	4	1	2	4	1
27	2	11	138	32	2	1	1	2	1	1	3	1	1	3	4	4	4
28	1	11	140	50	1	6	3	4	1	2	4	1	1	4	4	6	4
29	2	11	150	41	2	1	1	1	4	4	4	4	6	5	5	5	5
30	1	11	155	60	2	4	3	3	4	4	3	3	3	3	3	4	4
31	2	12	154	60	3	4	3	1	4	5	7	5	4	4	4	4	4
32	1	11	157.7	60.5	1	4	4	3	3	2	4	1	2	7	7	7	7
33	1	12	147	40	1	4	4	4	4	4	4	4	4	4	4	4	4
34	2	11	160	45	2	1	1	1	1	1	1	1	1	4	1	1	1
35	2	11	151.5	45	1	4	3	2	3	4	1	3	3	4	6	6	6
36	1	11	150	60	2	4	5	4	3	5	2	1	3	5	7	4	5
37	1	11	141	41	3	4	4	1	2	4	1	4	1	7	7	7	7
38	1	11	148	47	2	3	3	2	3	4	3	3	3	4	7	5	5
39	2	11	163	70	1	3	4	2	1	4	1	4	3	4	3	3	3
40	2	12	146	47	1	1	1	1	1	1	1	1	1	1	1	1	1
41	1	12	160	31	1	7	7	7	7	7	7	7	7	1	7	7	1
42	2	11	151	37	3	4	4	3	4	3	4	4	4	6	6	6	6
43	1	12	141	29	1	3	5	1	3	4	5	3	3	7	7	7	7
44	1	12	140	36	1	5	3	6	7	6	7	6	5	4	3	4	6
45	2	11	160	65	1	1	2	2	1	1	1	2	1	1	4	4	4
46	2	11	145	40	1	1	3	1	5	4	1	3	4	4	4	4	4
47	2	11	163	45	2	4	4	1	4	5	4	3	4	1	7	5	4
48	2	12	150	45	2	4	5	3	5	3	1	1	1	4	5	5	5
49	1	11	153	56	1	5	2	5	6	3	4	2	4	3	6	5	3
50	1	12	160	47	2	4	4	3	4	4	4	4	3	5	6	6	7
51	2	12	163	43	2	4	5	3	5	4	1	1	1	5	5	4	4
52	1	11	150	40	2	3	4	1	5	5	1	2	1	3	4	1	2
53	2	12	155	42	2	3	4	2	2	4	4	2	4	2	3	3	4
