# Supplementary material for: Effects of food nutrition labels on the health awareness of school-age children
Source: BMC Public Health. 2022 Jun 24;22:1249. doi: 10.1186/s12889-022-13613-y (PMC9230083; doi:10.1186/s12889-022-13613-y)
Supplement: Supplementary file 10 — Additional file 10. [file 12889_2022_13613_MOESM10_ESM.xlsx]

## Sheet: 工作表1
no	gender	age	height_cm	weight_kg	consumption frequency	A	B	C	D	E	F	G	H
1	1	12	155	44	1	3	5	3	2	4	4	3	4
2	2	12	140	26	1	1	1	1	2	2	2	2	3
3	1	11	146	36	2	4	7	4	7	4	6	2	4
4	2	11	156	54	1	4	5	2	4	2	4	3	4
5	2	11	150	61	3	3	3	4	4	4	4	3	3
6	2	11	158	45	2	3	3	3	3	4	3	3	4
7	2	11	137	32	2	3	2	3	3	4	3	2	3
8	1	11	143	40.1	2	3	4	3	4	5	6	4	5
9	2	11	155	41.2	2	4	3	4	3	4	3	2	5
10	1	11	156	36	2	3	2	2	3	4	4	4	3
11	1	12	155	60	2	4	4	3	4	4	4	4	4
12	1	11	146	43.4	2	4	3	1	2	1	3	3	4
13	2	11	156	47	3	4	3	3	3	3	5	3	3
14	1	12	149	37	1	4	5	4	5	3	5	3	3
15	2	11	142	40	2	5	3	3	4	4	3	4	4
16	1	12	163	49	3	7	7	7	7	7	7	7	7
17	1	12	163.7	64	3	1	1	1	1	1	1	1	1
18	1	11	150	36.9	1	4	6	5	7	5	4	7	7
19	2	12	151	48	3	6	6	7	7	7	7	7	7
20	2	12	157	47	3	4	4	4	4	7	7	7	4
21	2	12	140	28	1	4	4	3	3	5	5	5	4
22	2	11	149	40	1	3	3	3	3	2	2	2	4
23	2	12	162	75	3	4	4	4	4	4	4	4	4
24	1	11	161	42	2	4	3	1	7	2	7	7	7
25	1	11	128.6	21.2	2	3	1	2	3	1	1	4	3
26	1	12	136	35	1	3	4	4	4	4	4	4	4
27	2	11	145	28.4	1	4	4	4	4	4	3	3	4
28	2	12	160	49.3	1	4	4	4	3	4	5	4	4
29	2	11	150.2	50	2	3	3	1	3	2	1	2	4
30	2	12	155	54	3	3	4	2	4	2	4	2	4
