# Supplementary material for: Effects of food nutrition labels on the health awareness of school-age children
Source: BMC Public Health. 2022 Jun 24;22:1249. doi: 10.1186/s12889-022-13613-y (PMC9230083; doi:10.1186/s12889-022-13613-y)
Supplement: Supplementary file 11 — Additional file 11. [file 12889_2022_13613_MOESM11_ESM.xlsx]

## Sheet: 工作表1
no	gender	age	height_cm	weight_kg	consumption frequency	A	B	C	D	E	F	G	H
1	2	11	153	31.6	1	4	4	3	4	4	4	4	4
2	2	12	152	36.3	3	4	3	1	4	4	5	3	4
3	2	12	160	41	1	1	1	1	1	1	2	1	2
4	2	12	161	41	2	3	5	3	4	3	5	3	4
5	1	12	150	50	2	7	5	5	4	4	4	3	4
6	1	11	150	50	1	2	3	3	1	3	2	3	4
7	1	11	150	31	2	4	3	1	1	2	3	3	1
8	2	12	150.5	60	2	4	4	4	4	4	4	4	4
9	1	12	180	52	2	3	3	1	4	3	2	2	3
10	2	12	162	52	1	4	4	2	1	1	3	3	4
11	2	11	160.1	71.1	1	3	4	3	4	2	2	2	3
12	1	12	160	55	2	2	1	1	2	2	3	3	2
13	2	12	143	33	2	5	3	4	3	3	3	3	3
14	2	12	160	41	2	4	4	4	4	4	4	4	4
15	1	11	152	55	1	4	4	4	7	7	7	7	6
16	2	11	150	45.2	1	3	4	4	4	4	4	4	4
17	2	12	155	40	1	3	4	2	3	2	2	2	2
18	1	11	160	52	1	5	5	1	7	4	7	7	7
19	1	12	157	49.6	1	4	4	1	4	4	1	1	1
20	2	12	148	31	1	4	4	5	4	3	6	5	5
21	1	12	170	64	3	7	7	7	7	7	7	1	7
22	1	12	158	47.2	2	7	1	1	7	7	7	7	4
23	1	12	155	46	1	4	3	4	2	2	4	4	4
24	2	11	145	33	2	4	4	3	5	2	4	5	4
25	2	11	143	32	2	3	4	3	2	4	3	4	4
26	2	11	143	32	2	3	4	3	3	4	4	3	4
27	2	12	157	50	2	3	3	1	3	1	2	1	1
28	1	11	161	72	3	3	3	3	3	3	3	3	3
